# Supplementary material for: The quantitative and qualitative histomorphological structure of human stapes footplate
Source: Sci Rep. 2026 Mar 19;16:9537. doi: 10.1038/s41598-026-43700-8 (PMC13004908; doi:10.1038/s41598-026-43700-8)
Supplement: Supplementary file 2 — Supplementary Material 2 [file 41598_2026_43700_MOESM2_ESM.xlsx]

## Sheet: Tabelle1
				TLTl	BLTl	CLTl	Correlation analysis (r, p)	TAl	BAl	CAl	Correlation analysis (r, p)
				(µm ± SD)	(µm ± SD)	(µm ± SD)		(µm² ± SD)	(µm² ± SD)	(µm² ± SD)
		s1	mean	168.45 ± 113.89	103.39 ± 111.31	65.06 ± 23.02	BLTl und TLTl .979**	33210.84 ± 22560.09	20614.53 ± 21939.89	12596.31 ± 4003.80	BAl und TAl r = .984** CAl und TAl r= .242*
			FP1	95.56 ± 10.6	31.47 ± 10.02	64.09 ± 11.69	BLTl und CLTl -.535* TLTl und CLTl .599*	19133.63 ± 2549.05	6579.18 ± 1198.89	12554.45 ± 2489.92	CAl und TAl r = .887**
			FP2	268.33 ± 151.42	200.75 ± 151.91	67.58 ± 10.65	BLTl und TLTl .998**	50917.94 ± 29596.57	39655.06 ± 29726.11	11262.88 ± 1580.06	BAl und TAl r = .999**
			FP3	163.80 ± 74.77	100.34 ± 83.75	63.46 ± 12.19	BLTl und CLTl -.769** BLTl und TLTl .995** CLTl und TLTl -.699**	32470.09 ± 14744.25	18987.35 ± 16183.53	13482.74 ± 2025.58	BAl und CAl r = -.742** BAl und TAl r = .996** CAl und TAl r = -.677**
			FP4	269.83 ± 100.18	188.77 ± 105.28	81.06 ± 45.66	BLTl und TLTl .902**	34767.38 ± 21868.59	38203.77 ± 21595.67	16154.35 ± 6974.62	BAl und TAl r = .950**
			FP6	70.75 ± 16.0	25.83 ± 6.87	44.92 ± 16.34	CLTl und TLTl .910**	14247.23 ± 3111.07	6211.29 ± 2219.81	8035.94 ± 1896.62	BAl und TAl r = .797** CAl und TAl r = .707*
		t1	mean	134.20 ± 73.42	57.68 ± 65.52	76.52 ± 33.51	BLTl und TLTl .890** CLTl und TLTl .451**	26100.52 ± 13812.50	12089.75 ± 12469.30	14010.78 ± 5490.67	BAl und TAl r= .918** CAl und TAl r =.431**
			FP1	94.01 ± 8.36	24.70 ± 9.85	69.31 ± 12.21	BLTl und CLTl -.733** CLTl und TLTl .598**	18759.74 ± 1907.76	5954.70 ± 1048.64	12805.04 ± 1753.94	CAl und TAl r =.839**
			FP2	181.96 ± 92.09	99.87 ± 92.75	82.10 ± 58.32	BLTl und TLTl .801**	34196.66 ± 17297.79	20054.32 ± 17271.77	14142.34 ± 9428.28	BAl und TAl r =.851**
			FP3	148.88 ± 62.18	64.88 ± 61.34	84.00 ± 13.10	BLTl und TLTl .978**	28894.67 ± 13590.46	13333.16 ± 13617.08	15561.51 ± 1831.81	BAl und TAl r =.991**
			FP4	166.50 ± 94.91	73.02 ± 80.63	93.48 ± 33,10	BLTl und TLTl .942**	33260.13 ± 15800.56	15371.16 ± 13557.76	17888.97 ± 5113.85	BAl und TAl r =.951**
			FP6	77.30 ± 16.14	30.79 ± 11.19	46.51 ± 20.10	CLTl und TLTl .850**	14851.49 ± 2695.93	6490.61 ± 1617.29	8360.88 ± 2252.66	CAl und TAl r =.786*
		m	mean	109.67 ± 50.18	44.15 ± 27.93	65.51 ± 33.93	BLTl und VLT .310** BLTl und TLTl .766** CLTl und TLTl .848**	20733.76 ± 9645.80	8117.91 ± 4708.14	12615.85 ± 6531.64	BAl und CAl r = .459** BAl und TAl r = .799** CAl und TAl r = .901**
			FP1	87.72 ± 12.86	27.72 ± 9.37	60.00 ± 12.27	CLTl und TLTl .723**	17855.73 ± 3085.91	5880.45 ± 1615.84	11975.28 ± 2519.78	BAl und TAl r = .580** CAl und TAl r =.853**
			FP2	103.22 ± 39.66	50.24 ± 34.05	52.99 ± 14.31	BLTl und TLTl .926** CLTl und TLTl .545*	18106.48 ± 5949.62	8955.99 ± 4643.37	9150.49 ± 2370.83	BAl und TAl r = .929** CAl und TAl r= .690**
			FP3	127.23 ± 34.43	51.43 ± 32.77	75.73 ± 11.78	BLTl und TLTl .940**	22492.27 ± 5877.98	8716.65 ± 5440.53	13775.62 ± 1700.19	BAl und TAl r = .958**
			FP4	153.54 ± 74.74	63.84 ± 21.22	89.70 ± 61.43	BLTl und TLTl .713* CLTl und TLTl .970**	30604.82 ± 15677.88	12270.45 ± 5454.11	18334.37 ± 11227.60	BAl und CAl r = .735* BAl und TAl r = .874** CAl und TAl r =.972**
			FP6	83.57 ± 65.26	34.10 ± 23.76	49.47 ± 51.08	BLTl und TLTl .714* CLTl und TLTl .945**	16025.40 ± 12346.18	5646.62 ± 3496.26	10378.78 ± 10267.88	BAl und TAl r = .686** CAl und TAl r =.969**
		t2	mean	125.07 ± 65.69	56.48 ± 58.50	68.60 ± 40.92	BLTl und TLTl .789** CLTl und TLTl .478**	24202.62 ± 12771.28	10593.08 ± 9792.17	13609.54 ± 9740.77	BAl und TAl r = .656** CAl und TAl r = .652**
			FP1	83.21 ± 10.53	32.04 ± 13.07	51.17 ± 18.72	BLTl und CLTl -.839** CLTl und TLTl .737**	16351.03 ± 2616.23	6363.63 ± 1669.18	9987.40 ± 2722.80	CAl und TAl r = .805**
			FP2	170.56 ± 85.81	114.92 ± 96.44	55.65 ± 18.93	BLTl und CLTl -.629* BLTl und TLTl .985**	29498.80 ± 12709.55	19592.74 ± 15543.69	9906.06 ± 3819.94	BAl und CAl r = -.797** BAl und TAl r = .983** CAl und TAl r = -.674**
			FP3	113.08 ± 30.41	37.57 ± 38.94	75.52 ± 21.83	BLTl und CLTl -.628** BLTl und TLTl .830**	21569.30 ± 6755.91	8363.09 ± 8312.69	13206.21 ± 3183.97	BAl und CAl r = -.635** BAl und TAl r = .931**
			FP4	160.54 ± 98.24	65.14 ± 43.76	95.40 ± 82.02	CLTl und TLTl .898**	34767.38 ± 21868.59	11894.68 ± 8295.63	22872.70 ± 19464.65	CAl und TAl r = .926**
			FP6	125.32 ± 34.29	42.91 ± 16.39	82.41 ± 37.03	CLTl und TLTl .897**	24181.06 ± 8546.60	8365.94 ± 2809.45	16815.12 ± 9427.32	CAl und TAl r = .956**
		s2	mean	141.76 ± 82.91	71.03 ± 64.83	70.72 ± 47.86	BLTl und TLTl .817** CLTl und TLTl .625**	30428.56 ± 20953.25	15840.28 ± 16042.57	14588.28 ± 12328.79	BAl und TAl r = .810** CAl und TAl r = .646**
			FP1	80.01 ± 17.44	39.99 ± 10.27	41.03 ±15.50	BLTl und TLTl .473* CLTl und TLTl .812**	15924.05 ± 3305.46	7611.02 ± 2620.11	8313.03 ± 2585.09	BAl und TAl r =.641** CAl und TAl r =.629**
			FP2	235.61 ± 68.84	157.78 ± 68.19	77.83 ± 10.81	BLTl und TLTl .988**	49687.19 ± 21454.06	36128.27 ± 21414.65	13558.92 ± 2802.87	BAl und TAl r =.991**
			FP3	118.99 ± 33.89	48.08 ± 46.45	70.91 ± 14.69	BLTl und CLTl -.897** BLTl und TLTl .981** CLTl und TLTl -.796**	26458.69 ± 12574.97	12006.80 ± 13224.18	1445.90 ± 2579.65	BAl und TAl r = .981**
			FP4	186.03 ± 117.77	75.69 ± 66.73	110.34 ± 96.95	CLTl und TLTl .824**	41693.80 ± 31208.75	14832.52 ± 10369.58	26461.28 ± 26635.22	CAl und TAl r = .948**
			FP6	116.53 ± 37.12	38.85 ± 22.72	77.68 ± 48.51	CLTl und TLTl .893**	25437.25 ± 6590.53	9962.06 ± 3176.55	15475.19 ± 7989.14	CAl und TAl r = .923**
